# Supplementary material for: Disentangling Uric Acid and Renal Pathways in SGLT2 Inhibitor Effects After Acute Myocardial Infarction: A Retrospective Mediation Analysis
Source: Biomedicines. 2026 Apr 7;14(4):842. doi: 10.3390/biomedicines14040842 (PMC13114264; doi:10.3390/biomedicines14040842)
Supplement: Supplementary file 1 [file biomedicines-14-00842-s001.zip]

Archive with 1 entries (1 files):
- biomedicines-4199634-supplementary.pdf
